# Supplementary material for: The Construction and Evaluation of a Multi-Task Convolutional Neural Network for a Cone-Beam Computed-Tomography-Based Assessment of Implant Stability
Source: Diagnostics (Basel). 2022 Nov 3;12(11):2673. doi: 10.3390/diagnostics12112673 (PMC9689694; doi:10.3390/diagnostics12112673)
Supplement: Supplementary file 1 [file diagnostics-12-02673-s001.zip]

Archive with 1 entries (1 files):
- diagnostics-1986949-supplementary.pdf
